# Supplementary material for: Dehydroabietylamine exerts antitumor effects by affecting nucleotide metabolism in gastric cancer
Source: Carcinogenesis. 2024 Jun 13;45(10):759–72. doi: 10.1093/carcin/bgae037 (PMC11464700; doi:10.1093/carcin/bgae037)
Supplement: bgae037_suppl_Supplementary_Materials [file bgae037_suppl_supplementary_materials.zip]

Archive with 4 entries (3 files):
- suppl/
- suppl/Raw data for Western Blots.pdf
- suppl/Supplementary Figure1.pdf
- suppl/Supplementary Figure2.pdf
